# Supplementary material for: Tuning interfacial fluidity and colloidal stability of membranized coacervate protocells
Source: Commun Chem. 2024 Jun 3;7:122. doi: 10.1038/s42004-024-01193-4 (PMC11148010; doi:10.1038/s42004-024-01193-4)
Supplement: Supplementary file 3 — Supplementary Data [file 42004_2024_1193_MOESM3_ESM.xlsx]

## Sheet: Figure 1d,g
Figure 1d					Figure 1g
Count	Diameter	Count	Diameter		Count	Diameter	Count	Diameter
1	3.481	1	12.275		1	1.62	1	3.466
2	1.992	2	6.604		2	1.935	2	2.953
3	1.584	3	4.825		3	3.075	3	2.462
4	1.195	4	15.009		4	2.281	4	1.74
5	1.688	5	7.825		5	1.584	5	2.175
6	0.982	6	1.927		6	2.474	6	2.044
7	1.672	7	7.591		7	1.101	7	1.864
8	1.195	8	7.456		8	1.062	8	2.398
9	0.448	9	10.032		9	1.306	9	2.344
10	0.883	10	2.306		10	1.087	10	2.873
11	1.058	11	4.096		11	1.279	11	2.224
12	1.318	12	10.308		12	1.688	12	1.584
13	1.634	13	11.253		13	5.56	13	1.862
14	2.413	14	3.222		14	1.733	14	1.672
15	1.002	15	3.391		15	1.002	15	1.318
16	0.634	16	10.814		16	1.88	16	1.258
17	1.974	17	8.091		17	1.002	17	5.202
18	0.556	18	10.649		18	1.554	18	1.318
19	2.224	19	2.24		19	1.179	19	1.641
20	1.195	20	16.543		20	0.669	20	2.462
21	1.028	21	1.667		21	0.946	21	1.935
22	1.318	22	1.951		22	1.534	22	2.554
23	1.156	23	2.326		23	0.756	23	1.258
24	1.058	24	2.17		24	1.809	24	3.707
25	1.306	25	10.004		25	1.182	25	2.14
26	1.389	26	2.196		26	1.564	26	5.336
27	2.116	27	11.848		27	2.306	27	1.951
28	0.439	28	3.129		28	1.584	28	1.318
29	0.527	29	10.178		29	1.615	29	1.125
30	0.917	30	5.02		30	1.43	30	2.196
31	0.786	31	2.548		31	1.496	31	1.853
32	0.362	32	0.994		32	1.965	32	1.69
33	1.441	33	2.964		33	1.809	33	2.306
34	1.811	34	1.534		34	0.669	34	1.501
35	0.563	35	6.751		35	0.589	35	1.496
36	1.69	36	8.765		36	0.278	36	1.557
37	0.512	37	10.386		37	6.166	37	1.087
38	0.994	38	11.638		38	2.594	38	1.156
39	1.389	39	9.226		39	1.591	39	2.299
40	0.865	40	2.925		40	1.43	40	1.992
41	1.002	41	2.621		41	1.504	41	1.974
42	0.439	42	0.829		42	0.448	42	1.125
43	0.669	43	3.466		43	0.527	43	1.766
44	3.357	44	9.065		44	0.591	44	1.581
45	0.829	45	7.022		45	1.88	45	2.926
46	1.811	46	1.811		46	2.364	46	2.212
47	1.243	47	3.753		47	2.145	47	1.69
48	0.725	48	11.648		48	1.002	48	1.111
49	1.768	49	18.465		49	1.179	49	1.886
50	2.24	50	21.499		50	1.494	50	1.726
51	0.95	51	4.144		51	2.003	51	1.584
52	1.441	52	12.893		52	0.994	52	1.557
53	1.417	53	11.979		53	2.196	53	2.608
54	0.994	54	3.479		54	1.803	54	2.182
55	0.879	55	1.835		55	1.389	55	1.473
56	1.341	56	1.768		56	1.318	56	2.203
57	1.062	57	2.112		57	1.372	57	2.451
58	1.058	58	11.121		58	1.156	58	2.413
59	1.603	59	3.934		59	2.584	59	1.847
60	0.751	60	14.272		60	3.198	60	1.641
61	0.982	61	20.106		61	0.865	61	1.341
62	1.062	62	7.56		62	1.172	62	2.044
63	1.603	63	3.417		63	1.025	63	2.291
64	1.341	64	3.065		64	1.988	64	1.893
65	1.88	65	3.666		65	1.233	65	1.491
66	1.897	66	9.961		66	1.69	66	1.581
67	2.24	67	9.267		67	2.14	67	1.929
68	1.389	68	3.736		68	0.751	68	2.321
69	0.527	69	2.707		69	0.527	69	1.025
70	0.946	70	3.462		70	0.756	70	2.612
71	2.161	71	3.501		71	1.927	71	1.847
72	0.703	72	3.346		72	2.161	72	1.195
73	0.708	73	1.751		73	1.62	73	1.667
74	1.195	74	1.062		74	1.828	74	2.612
75	0.896	75	8.402		75	0.97	75	2.387
76	0.373	76	4.774		76	2.901	76	1.258
77	0.896	77	9.494		77	1.974	77	2.334
78	1.929	78	3.346		78	2.237	78	2.964
79	1.258	79	9.391		79	1.935	79	2.659
80	0.373	80	9.317		80	0.966	80	1.658
81	0.686	81	2.554		81	3.603	81	2.281
82	1.591	82	0.905		82	1.587	82	1.584
83	2.973	83	1.43		83	1.878	83	2.252
84	1.501	84	4.327		84	3.149	84	2.088
85	0.751	85	9.893		85	1.341	85	1.258
86	1.554	86	7.736		86	0.81	86	1.195
87	2.714	87	1.901		87	1.002	87	1.641
88	1.182	88	1.893		88	1.367	88	2.339
89	1.249	89	2.074		89	2.792	89	2.24
90	1.811	90	13.724		90	2.778	90	1.733
91	2.068	91	9.282		91	1.803	91	1.965
92	1.554	92	10.067		92	2.91	92	2.536
93	1.512	93	13.32		93	1.512	93	1.494
94	1.267	94	1.927		94	1.367	94	2.299
95	1.449	95	2.921		95	1.258	95	1.195
96	1.929	96	3.819		96	1.554	96	1.584
97	1.072	97	9.771		97	1.537	97	2.487
98	0.563	98	9.262		98	1.462	98	1.182
99	0.982	99	13.983		99	1.679	99	2.059
100	0.756	100	2.24		100	1.62	100	1.537
101	0.64	101	1.62		101	3.265	101	2.374
102	1.182	102	1.43		102	2.833	102	1.828
103	1.087	103	1.919		103	1.172	103	2.267
104	2.39	104	2.182		104	2.007	104	1.372
105	0.634	105	1.864		105	2.267	105	2.339
106	0.439	106	4.498		106	1.768	106	2.829
107	0.473	107	1.965		107	0.865	107	1.584
108	0.317	108	2.125		108	1.449	108	1.419
109	2.562	109	2.921		109	1.494	109	1.974
110	1.43	110	11.44		110	1.389	110	2.612
111	0.317	111	2.175		111	1.945	111	2.059
112	0.879	112	1.809		112	1.125	112	1.868
113	1.572	113	13.364		113	2.051	113	2.17
114	0.669	114	7.891		114	2.127	114	5.39
115	0.686	115	6.59		115	1.243	115	1.959
116	0.934	116	4.996		116	1.182	116	1.615
117	0.896	117	8.11		117	1.893	117	1.564
118	1.389	118	2.24		118	3.303	118	2.049
119	2.068	119	4.622		119	2.196	119	1.864
120	1.182	120	2.86		120	2.311	120	1.697
121	1.679	121	2.554		121	3.585	121	1.249
122	1.002	122	2.736		122	0.879	122	1.496
123	5.571	123	2.116		123	2.53	123	2.562
124	1.634	124	2.074		124	2.436	124	2.562
125	1.853	125	1.828		125	2.049	125	1.951
126	1.058	126	4.042		126	1.941	126	1.62
127	9.825	127	10.187		127	2.334	127	1.929
128	1.357	128	2.736		128	1.584	128	2.334
129	1.491	129	8.602		129	1.501	129	1.341
130	1.733				130	1.172	130	1.897
131	0.497				131	0.95	131	1.919
132	0.708				132	0.317	132	1.919
133	0.448				133	0.725	133	1.613
134	0.556				134	2.203	134	2.554
135	0.563				135	1.564	135	3.623
136	0.934				136	2.291	136	2.39
137	0.634				137	0.725	137	1.572
138	0.317				138	1.441	138	2.203
139	1.951				139	2.476	139	1.697
140	1.731				140	1.258	140	1.731
141	0.703				141	2.109	141	2.926
142	1.368				142	1.419	142	2.985
143	0.829				143	1.726	143	2.898
144	0.393				144	1.768	144	1.886
145	1.927				145	2.182	145	1.731
146	1.072				146	1.679	146	2.925
147	0.439				147	1.454	147	2.829
148	0.669				148	1.512	148	2.074
149	0.879				149	1.179	149	2.339
150	1.249				150	1.847	150	2.007
151	0.982				151	2.17	151	2.476
152	1.306				152	2.32	152	1.338
153	1.146				153	2.672	153	1.534
154	1.43				154	1.901	154	2.154
155	0.512				155	1.901	155	2.007
156	0.708				156	1.564	156	2.005
157	0.512				157	1.372	157	2.007
158	1.564				158	2.736	158	1.864
159	1.028				159	1.667	159	1.935
160	0.879				160	3.34	160	1.919
161	1.318				161	1.172	161	1.951
162	1.634				162	1.179	162	1.651
163	1.496				163	2.366	163	2.17
164	1.182				164	1.389	164	1.933
165	1.142				165	1.344	165	1.658
166	0.905				166	1.367	166	1.375
167	1.341				167	0.621	167	1.847
168	0.669				168	1.766	168	2.562
169	0.751				169	1.512	169	1.667
170	0.473				170	2.558	170	2.038
171	0.563				171	1.779	171	2.023
172	1.419				172	1.002	172	1.811
173	1.744				173	1.318	173	1.726
174	1.744				174	1.828	174	1.462
175	0.982				175	1.43	175	2.339
176	0.64				176	1.267	176	2.447
177	1.919				177	3.623	177	1.941
178	1.886				178	1.364	178	1.584
179	0.751				179	2.462	179	2.203
180	1.901				180	2.088	180	2.267
181	0.589				181	1.142	181	1.101
182	0.81				182	1.233	182	1.534
183	0.634				183	1.988	183	2.203
184	1.615				184	2.734	184	3.269
185	1.537				185	1.564	185	1.965
186	2.049				186	1.172	186	3.065
187	1.367				187	2.223	187	1.951
188	1.757				188	1.028	188	1.634
189	1.306				189	1.641	189	2.196
190	1.491				190	1.584	190	1.935
191	1.441				191	2.462	191	1.679
192	0.746				192	2.676	192	2.049
193	0.264				193	2.203	193	1.087
194	0.634				194	1.23	194	0.87
195	0.669				195	2.267	195	1.779
196	2.057				196	2.057	196	0.512
197	1.512				197	1.62	197	1.706
198	0.905				198	2.182	198	1.572
199	2.926				199	1.249	199	1.658
200	0.982				200	2.049	200	1.572
201	1.864				201	0.708	201	3.198
202	0.95				202	1.058	202	2.203
203	0.589				203	2.096	203	2.608
204	1.182				204	2.443	204	2.003
205	0.317				205	1.828	205	3.293
206	0.686				206	1.669	206	2.074
207	2.398				207	1.195	207	2.125
208	1.828				208	0.746	208	1.651
209	4.147				209	2.083	209	1.267
210	2.051				210	2.637	210	2.594
211	1.367				211	0.746	211	2.501
212	0.756				212	0.87	212	1.613
213	0.746				213	0.634	213	1.779
214	1.243				214	1.473	214	1.641
215	1.417				215	1.537	215	0.81
216	0.756				216	2.051	216	1.847
217	1.179				217	1.473	217	1.706
218	1.341				218	2.068	218	1.496
219	1.706				219	2.829	219	1.777
220	1.179				220	1.757	220	0.865
221	1.002				221	2.25	221	2.291
222	0.865				222	0.088	222	2.558
223	2.596				223	0.439	223	1.496
224	0.982				224	0.686	224	2.451
225	0.87				225	1.002	225	1.672
226	1.706				226	1.182	226	1.965
227	1.584				227	1.306	227	1.491
228	1.591				228	1.306	228	1.496
229	0.563				229	1.306	229	2.125
230	1.258				230	1.306	230	1.733
231	1.389				231	1.306	231	1.634
232	1.441				232	1.306	232	3.355
233	1.572				233	1.306	233	2.116
234	2.729				234	1.306	234	2.488
235	1.306				235	1.306	235	2.361
236	1.615				236	1.306	236	1.835
237	1.658				237	1.306	237	0.879
238	0.527				238	1.43	238	1.182
239	0.497				239	1.43	239	1.945
240	0.527				240	1.43	240	4.284
241	0.317				241	1.43	241	1.534
242	1.179				242	1.43	242	2.299
243	1.389				243	1.43	243	1.965
244	1.417				244	1.43	244	2.413
245	1.417				245	1.43	245	1.779
246	1.267				246	1.43	246	1.534
247	1.803				247	1.43	247	0.879
248	0.686				248	1.43	248	1.613
249	0.95				249	1.43	249	2.049
250	1.584				250	1.43	250	1.512
251	0.589				251	1.43	251	1.318
252	0.393				252	1.43	252	2.096
253	0.786				253	1.43	253	0.64
254	0.351				254	1.43	254	2.366
255	1.572				255	1.43	255	1.927
256	0.879				256	1.919	256	1.951
257	0.829				257	2.17	257	1.974
258	1.125				258	2.513	258	0.934
259	1.534				259	2.068	259	2.161
260	0.621				260	1.072	260	2.988
261	1.318				261	1.111	261	1.845
262	0.563				262	2.212	262	2.17
263	1.554				263	1.658	263	1.338
264	2.003				264	1.744	264	1.367
265	2.17				265	1.811	265	1.179
266	1.454				266	1.249	266	1.835
267	0.669				267	1.697	267	2.17
268	0.934				268	1.417	268	2.911
269	1.389				269	2.32	269	2.182
270	0.865				270	2.487	270	2.074
271	1.338				271	2.596	271	2.75
272	1.389				272	0.946	272	1.494
273	1.341				273	1.744	273	2.059
274	0.946				274	1.195	274	1.441
275	1.118				275	1.864	275	1.389
276	0.634				276	2.752	276	2.224
277	1.372				277	2.728	277	1.672
278	2.138				278	3.779	278	2.291
279	1.258				279	1.279	279	1.853
280	1.069				280	1.974	280	2.633
281	1.058				281	0.934	281	2.306
282	2.608				282	1.146	282	2.926
283	0.686				283	2.334	283	2.75
284	0.589				284	2.447	284	1.751
285	0.669				285	2.088	285	2.4
286	2.203				286	1.496	286	2.53
287	1.945				287	0.796	287	2.125
288	1.195				288	0.95	288	1.62
289	0.634				289	1.372	289	1.142
290	1.341				290	1.615	290	2.127
291	1.195				291	1.651	291	1.811
292	1.757				292	1.221	292	1.417
293	0.905				293	1.501	293	1.88
294	3.185				294	1.072	294	2.112
295	0.982				295	3.05	295	1.125
296	1.118				296	2.86	296	2.044
297	3.86				297	1.002	297	1.613
298	1.811				298	0.563	298	1.744
299	1.564						299	2.196
300	1.118						300	2.138
301	1.389						301	1.195
302	1.688						302	2.202
303	0.756						303	0.81
304	0.473						304	1.306
305	1.058						305	1.679
306	0.439						306	3.269
307	0.829						307	2.057
308	1.306						308	1.658
309	1.564						309	1.811
310	0.686						310	3.233
311	0.621						311	2.516
312	0.473						312	3.241
313	0.686						313	1.125
314	0.278						314	1.072
315	0.393						315	2.813
316	2.299						316	1.803
317	0.95						317	1.367
318	1.33						318	2.003
319	1.779						319	2.049
320	2.284						320	2.339
321	1.679						321	1.992
322	1.321						322	1.667
323	0.669						323	1.992
324	1.267						324	2.549
325	2.059						325	1.43
326	1.803						326	2.074
327	1.062						327	2.044
328	1.297						328	0.879
329	0.708						329	1.901
330	0.512						330	1.072
331	1.697						331	1.43
332	1.243						332	2.17
333	1.945						333	1.496
334	1.862						334	1.462
335	0.905						335	1.306
336	1.058						336	1.886
337	1.062						337	1.688
338	1.182						338	3.666
339	1.069						339	2.441
340	1.88						340	1.584
341	1.554						341	1.927
342	0.686						342	1.179
343	0.865						343	1.779
344	0.373						344	0.725
345	1.062						345	1.473
346	1.249						346	2.608
347	1.615						347	2.447
348	2.594						348	1.375
349	0.81						349	1.992
350	0.829						350	0.883
351	0.634						351	2.311
352	0.884						352	1.517
353	0.589						353	2.17
354	1.864						354	3.666
355	4.254						355	0.829
356	1.341						356	2.005
357	1.757						357	2.485
358	0.512						358	1.182
359	1.74						359	1.679
360	1.929						360	0.896
361	1.243						361	2.24
362	1.757						362	2.357
363	0.686						363	1.512
364	0.708						364	1.965
365	0.829						365	2.513
366	0.87						366	1.847
367	0.865						367	1.847
368	1.142						368	2.643
369	0.946						369	2.044
370	1.306						370	1.965
371	1.494						371	1.389
372	1.564						372	1.951
373	1.344						373	2.096
374	1.564						374	1.072
375	1.811						375	1.726
376	0.786						376	0.708
377	2.182						377	2.051
378	1.182						378	1.462
379	1.441						379	2.17
380	1.441						380	2.517
381	1.306						381	0.829
382	2.926						382	1.868
383	1.74						383	1.279
384	1.658						384	2.306
385	1.557						385	2.672
386	2.116						386	1.864
387	2.584						387	1.512
388	3.174						388	0.95
389	0.87						389	1.733
390	0.589						390	1.372
391	0.708						391	1.697
392	0.621						392	2.224
393	1.279						393	2.366
394	0.725						394	2.088
395	1.058						395	0.669
396	0.373						396	1.901
397	0.982						397	2.175
398	1.118						398	1.062
399	0.563						399	2.154
400	1.517						400	1.338
401	0.527						401	2.161
402	1.002						402	2.643
403	0.512						403	1.062
404	3.576						404	2.39
405	1.419						405	1.779
406	1.028						406	0.865
407	1.389						407	0.512
408	1.182						408	1.811
409	3.129						409	1.792
410	0.746						410	2.096
411	2.24						411	1.853
412	1.43						412	1.564
413	1.534						413	2.049
414	1.679						414	2.366
415	0.834						415	2.196
416	1.584						416	2.291
417	1.462						417	1.258
418	1.992						418	2.096
419	1.025						419	1.864
420	1.494						420	1.893
421	0.829						421	2.182
422	1.512						422	1.828
423	1.062						423	2.633
424	1.454						424	1.557
425	1.179						425	1.69
426	1.249						426	1.811
427	2.729						427	1.182
428	1.744						428	1.072
429	2.007						429	2.044
430	0.756						430	0.786
431	0.982						431	2.044
432	2.237						432	2.443
433	1.182						433	1.951
434	1.297						434	0.994
435	1.901						435	2.366
436	2.023						436	2.554
437	0.95						437	2.474
438	0.865						438	2.447
439	0.373						439	2.088
440	1.419						440	3.307

## Sheet: Figure 3d
	Dextranase of 0 mg/mL		Dextranase of 0.09 mg/mL		Dextranase of 0.18 mg/mL		Dextranase of 0.26 mg/mL
X (Time)	Y (Thickness)	Y error	Y (Thickness)	Y error	Y (Thickness)	Y error	Y (Thickness)	Y error
0	0.34821	0.12695	0.31906	0.04825	0.34236	0.07215	0.38321	0.08535
1	0.34814	0.11433	0.31763	0.05101	0.3595	0.06001	0.32529	0.07461
2	0.3705	0.11435	0.33531	0.07466	0.34964	0.03242	0.36014	0.06765
3	0.38171	0.11059	0.34275	0.07462	0.34307	0.03752	0.39371	0.11112
4	0.37329	0.06747	0.32206	0.05601	0.376	0.04913	0.33371	0.07348
5	0.38179	0.08479	0.2925	0.04818	0.33579	0.05713	0.34436	0.08592
6	0.36471	0.08459	0.32944	0.04362	0.32586	0.06667	0.38786	0.06873
7	0.34171	0.10111	0.30263	0.06521	0.29293	0.06578	0.32007	0.12254
8	0.39471	0.09602	0.29813	0.05444	0.31229	0.06206	0.27786	0.11492
9	0.34836	0.10133	0.31319	0.06633	0.31229	0.04241	0.31857	0.07163
10	0.34607	0.09006	0.27138	0.04532	0.30079	0.03242	0.27857	0.06183
11	0.3625	0.1138	0.30144	0.04264	0.30586	0.05107	0.24929	0.06661
12	0.38893	0.11892	0.28081	0.03642	0.30536	0.03844	0.25286	0.04396
13	0.37979	0.07526	0.27188	0.03693	0.27164	0.04493	0.18014	0.05104
14	0.42343	0.10569	0.24875	0.03758	0.26736	0.04165	0.18443	0.05637
15	0.38029	0.08016	0.25438	0.05729	0.25929	0.03101	0.14079	0.0772
16	0.39321	0.07853	0.26194	0.04179	0.2815	0.03194	0.12079	0.07404
17	0.34964	0.1015	0.26069	0.05865	0.25943	0.01524	0.12786	0.08543
18	0.36271	0.095	0.23813	0.04773	0.2645	0.03883	0.06429	0.06031
19	0.3725	0.09323	0.23625	0.0388	0.25386	0.04042	0.07714	0.07544
20	0.35464	0.10841	0.24938	0.05454	0.23514	0.04412	0.1	0.08307
21	0.37843	0.04882	0.22125	0.04541	0.25371	0.02575	0.055	0.0522
22	0.39686	0.09989	0.25381	0.06312	0.26314	0.02576	0.03	0.05196
23	0.37179	0.10071	0.23569	0.03312	0.23071	0.05175	0	0
24	0.38707	0.07343	0.23625	0.05921	0.23293	0.05684	0	0
25	0.33014	0.05957	0.25188	0.03515	0.15793	0.06163	0	0
26	0.37829	0.08926	0.24013	0.04824	0.17786	0.08664	0	0
27	0.36457	0.08877	0.22513	0.06019	0.13221	0.04898	0	0
28	0.34621	0.07653	0.21125	0.02997	0.12071	0.06997	0	0
29	0.33964	0.06917	0.20881	0.02437	0.08221	0.04507	0	0
30	0.39607	0.057	0.18813	0.04259	0.05214	0.04982	0	0
	--	--

## Sheet: Figure S6
	Dextran 500k		Dextran 250k
X (Time)	Y (Thickness)	Y error	Y (Thickness)	Y error
0	0.49083	0.03143	0.3105	0.05673
1	0	0	0.3505	0.02308
2	0	0	0.37083	0.0345
3	0.2755	0.03111	0.3355	0.03825
4	0.27533	0.08799	0.35567	0.05242
5	0.31033	0.04588	0.31017	0.06058
6	0.34567	0.03988	0.27033	0.0305
7	0.3305	0.02555	0.23517	0.02264
8	0.28017	0.06217	0.27033	0.000288675
9	0.27017	0.01475	0.29033	0.02281
10	0.295	0.03775	0.27683	0.02851
11	0.3255	0.04287	0.262	0.01386
12	0.3055	0.03805	0.2775	0.03552
13	0.28517	0.05401	0.2355	0.02275
14	0.33533	0.1003	0.2405	0.02641
15	0.25033	0.01704	0.24	0.02598
16	0.33533	0.10615	0.27017	0.04525
17	0.32567	0.02297	0.26533	0.00895
18	0.29067	0.00852	0.24217	0.03746
19	0.27533	0.01762	0.24067	0.05395
20	0.28033	0.04572	0.237	0.05828
21	0.29017	0.05266	0.267	0.03559
22	0.3305	0.03921	0.27033	0.000288675
23	0.29533	0.03493	0.22667	0.02309
24	0.35533	0.06017	0.19183	0.06225
25	0.31017	0.05668	0.10017	0.00881
26	0.245	0.01732	0.12	0.015
27	0.315	0.105	0.10017	0.03151
28	0.29	0.07697	0.085	0.08261
29	0.26033	0.03151	0.07517	0.015
30	0.25517	0.02613	0.025	0.0433

## Sheet: Figure 4e
	Dextran 40k			Dextran 70k			Dextran 250k			Dextran 500k
X (Time)	Y (Normalized intensity)	Y error	X (Time)	Y (Normalized intensity)	Y error	X (Time)	Y (Normalized intensity)	Y error	X (Time)	Y (Normalized intensity)	Y error
-1	100	0	-1	100	0	-1	100	7.10543e-15	-1	100	0
0	0	0	0	0	0	0	0.1656	0.22625	0	0.70383	1.21908
3.26352	10.0707	3.01863	3.26352	16.0122	8.08395	4.36104	0.08543	0.09892	3.26352	1.84876	1.10949
6.52704	14.4174	5.08381	6.52704	21.2691	5.59616	8.72208	0.16213	0.22285	6.52704	2.05426	0.31079
9.79056	18.7993	4.77082	9.79056	19.5151	3.34392	13.0831	0.18822	0.17065	9.79056	2.21472	0.8884
13.0541	24.574	10.8845	13.0541	24.2409	5.31207	17.4442	0.27217	0.40396	13.0541	3.03571	0.66784
16.3176	23.2749	7.45723	16.3176	27.0278	6.72887	21.8052	0.20129	0.33121	16.3176	2.70572	0.50842
19.5811	23.4256	3.90538	19.5811	27.0243	8.71929	26.1662	0.36386	0.32766	19.5811	3.15172	1.28877
22.8446	25.5351	4.907	22.8446	26.7675	7.61059	30.5273	0.07569	0.1311	22.8446	4.41194	1.50344
26.1082	27.6756	4.24295	26.1082	24.8768	7.15482	34.8883	0.23185	0.0978	26.1082	3.72973	0.11969
29.3717	28.2774	3.78154	29.3717	24.3821	7.53285	39.2494	0.16778	0.2184	29.3717	3.87591	0.44018
32.6352	28.5833	5.59006	32.6352	29.3287	7.36047	43.6104	0.1707	0.14843	32.6352	3.14191	0.8583
35.8987	31.3468	9.20075	35.8987	26.3714	6.60182	47.9714	0.49728	0.74915	35.8987	3.52098	1.40061
39.1622	29.7844	9.88163	39.1622	26.9711	6.80453	52.3325	0.31454	0.29661	39.1622	3.94605	0.92282
42.4258	30.3086	4.97983	42.4258	22.7881	6.22967	56.6935	0.30036	0.37966	42.4258	4.5294	1.67442
45.6893	33.2803	8.86274	45.6893	24.705	4.51232	61.0546	0.51626	0.47184	45.6893	3.6861	2.05402
48.9528	31.8233	4.83981	48.9528	24.6456	4.28634	65.4156	0.08572	0.10622	48.9528	3.86088	1.3857
52.2163	31.6347	3.03302	52.2163	24.1635	7.00678	69.7766	0.22847	0.31052	52.2163	3.86631	1.62067
55.4798	30.6737	1.73241	55.4798	23.3618	6.79211	74.1377	0.26134	0.42341	55.4798	4.3565	2.22045
58.7434	31.5108	3.68557	58.7434	19.6062	9.48349	78.4987	0.39467	0.57828	58.7434	4.36719	1.95412
62.0069	33.0357	3.9016	62.0069	25.2262	3.92422	82.8598	0.30149	0.37455	62.0069	4.34325	2.53602
65.2704	34.6816	3.67996	65.2704	23.0785	3.905	87.2208	0.49246	0.6563	65.2704	5.04969	2.33209
68.5339	34.7259	1.66191	68.5339	23.2894	3.44265	91.5818	0.49498	0.64948	68.5339	3.26204	1.96972
71.7974	33.2756	2.14212	71.7974	23.7362	7.0853	95.9429	0.45134	0.43139	71.7974	4.3403	2.12982
75.061	33.7329	1.1422	75.061	23.5152	6.16229	100.304	0.38657	0.53507	75.061	3.74846	2.63869
78.3245	32.979	3.26067	78.3245	26.2685	2.77498	104.665	0.62409	0.6418	78.3245	3.70739	1.41046
81.588	34.7293	4.32994	81.588	25.7368	1.55522	109.026	0.33181	0.43045	81.588	4.1561	2.39655
84.8515	35.9284	5.3502	84.8515	23.5761	3.55731	113.387	0.46882	0.4919	84.8515	4.16926	2.97057
88.115	37.1542	4.79675	88.115	24.7327	4.67513	117.748	0.29902	0.25747	88.115	4.64113	1.88316
91.3786	37.7099	7.18035	91.3786	26.9128	1.86888	122.109	0.72357	0.7277	91.3786	4.05912	2.78876
94.6421	36.0277	5.28596	94.6421	25.7026	4.62694	126.47	0.40703	0.63593	94.6421	5.35798	3.5374
97.9056	38.3894	4.67334	97.9056	25.8373	5.62155	130.831	0.37144	0.26734	97.9056	4.24131	1.51762
101.169	36.5957	5.18898	101.169	25.7908	5.68634	135.192	0.39279	0.34037	101.169	4.37249	2.56222
104.433	37.5002	8.22167	104.433	23.0208	7.1277	139.553	0.42588	0.61578	104.433	4.49441	2.8087
107.696	35.9922	5.35276	107.696	26.6099	2.25305	143.914	0.38418	0.50828	107.696	4.43416	2.21092
110.96	37.955	4.76682	110.96	26.6173	2.20874	148.275	0.43294	0.65251	110.96	4.43286	1.18377
114.223	36.8178	7.08848	114.223	25.5404	3.01812	152.636	0.55566	0.70351	114.223	4.28692	2.69943
117.487	36.0746	5.5504	117.487	25.8324	2.83505	156.997	0.3729	0.38276	117.487	4.66272	2.43262
120.75	37.82	7.73521	120.75	25.7081	2.45742	161.358	0.53104	0.57213	120.75	4.50492	1.76566
124.014	36.2	5.45012	124.014	23.9392	4.34472	165.72	0.41012	0.4712	124.014	5.14212	3.67578
127.277	37.3852	7.47588	127.277	24.954	4.62927	170.081	0.45038	0.63034	127.277	5.62563	1.96984
130.541	34.8573	9.50928	130.541	24.6486	2.21839	174.442	0.50128	0.62905	130.541	4.55793	1.79203
133.804	32.462	8.76268	133.804	23.6389	4.34272	178.803	0.37479	0.46323	133.804	4.66478	2.45696
137.068	33.9494	5.77482	137.068	26.5223	6.30417	183.164	0.30441	0.30639	137.068	4.71768	1.89389
140.331	35.4646	8.14133	140.331	25.2122	5.25381				140.331	4.62277	1.58936
143.595	34.6598	8.12784	143.595	24.42	4.85914				143.595	4.70471	2.72891
146.858	32.9511	9.03438	146.858	26.0547	5.18915				146.858	4.1721	2.06456
150.122	33.5504	7.99315	150.122	25.1137	5.60535				150.122	4.44665	2.79732
153.385	34.8138	6.54793	153.385	23.7796	6.97522				153.385	4.81107	2.45957
156.649	31.0294	6.18261	156.649	26.2242	5.97541				156.649	4.96137	2.69786
159.912	32.1173	3.58137	159.912	28.4848	4.98794				159.912	5.22795	2.87248
163.176	35.0173	5.87261	163.176	27.4286	5.82972				163.176	4.58224	2.58169
166.44	32.9723	6.73253	166.44	25.2871	5.00604				166.44	4.72264	2.30524
169.703	35.4021	7.896	169.703	23.1619	6.67168				169.703	4.81595	3.62224
172.967	34.9439	8.56305	172.967	22.5831	5.69538				172.967	3.62552	3.11526
176.23	33.4654	6.3141	176.23	26.6445	2.04796				176.23	4.3626	3.01722
179.494	34.3618	9.05292	179.494	27.7447	4.80864				179.494	3.84149	3.40547
182.757	31.3699	9.8093	182.757	26.1055	5.38194				182.757	3.94339	1.83224

## Sheet: Figure 4f
Dextran 40k	Dextran 70k	Dextran 250k	Dextran 500k
Thickness	Thickness	Thickness	Thickness
0.241	0.21	0.2855	0.345
0.288	0.1875	0.2255	0.3
0.255	0.2555	0.24	0.511
0.245	0.2325	0.2705	0.361
0.248	0.203	0.195	0.346
0.233	0.338	0.4055	0.361
0.3535	0.3755	0.2555	0.286
0.293	0.278	0.1805	0.345
0.338	0.2555	0.2105	0.226
0.383	0.2705	0.315	0.3
0.3	0.3155	0.1955	0.331
0.188	0.256	0.33	0.315
0.3605	0.3085	0.255	0.24
0.2335	0.2625	0.226	0.241
0.188	0.278	0.286	0.376
0.3795	0.1575	0.195	0.375
0.3235	0.3085	0.3005	0.406
0.3005	0.2105	0.24	0.331
0.3455	0.3835	0.2555	0.27
0.21	0.195	0.2855	0.3
0.2935	0.263	0.255	0.301
0.316	0.308	0.436	0.21
0.2325	0.2405	0.225	0.315
0.2175	0.3305		0.406
0.1655	0.353	0.225	0.286
0.195	0.1805	0.24	0.331
0.2485	0.2935	0.195	0.346
0.218	0.203	0.2555	0.331
0.196	0.3335	0.4205	0.301
0.2025	0.255	0.315	0.24
0.195	0.3375	0.3155	0.346
0.2325	0.3085	0.24	0.36
0.2775	0.24	0.3005	0.376
0.308	0.1875	0.2705	0.391
0.2475	0.2775	0.225	0.33
0.27	0.241	0.4055	0.27
0.285	0.2855	0.24	0.361
0.225	0.21	0.466	0.451
0.21	0.2925	0.41	0.3
0.2485	0.2405	0.4655	0.241
0.2405	0.1725	0.285	0.211
0.3755	0.2635	0.451	0.285
0.2475	0.1955	0.3755	0.391
0.2255	0.2925	0.3305	0.301
0.278	0.361	0.3755	0.406
0.1875	0.3605	0.3305	0.315
0.2935	0.248	0.466	0.376
0.3	0.293	0.375	0.27
0.2485	0.391	0.285	0.331
0.2555	0.308	0.3005	0.255
0.233	0.3375	0.271	0.391
0.3685	0.3385	0.2705	0.466
0.3235	0.27	0.376	0.391
0.3005	0.2935	0.361
0.3755	0.3905
0.2505	0.3755
0.18	0.3385
0.2555	0.3535
